# Supplementary material for: Investigating causes and risk factors of pre-chemotherapy viremia in acute lymphoblastic leukemia pediatric patients
Source: Infection. 2022 Jul 25;51(1):203–11. doi: 10.1007/s15010-022-01878-9 (PMC9309998; doi:10.1007/s15010-022-01878-9)
Supplement: Supplementary file 1 — Supplementary file1 (XLSX 17 KB) [file 15010_2022_1878_MOESM1_ESM.xlsx]

## Sheet: Sheet1
code	Name of the case		Age	Sex	SGOT	SGPT	Pain,blood in urine	MUCOSITIS		Subtype	Denovo or relapse	CSF	Family history	consanguinity	BCR ABL GENE	Hg	WBC count	Lymphocytes	Platlets	Creatinine	Virus c	Virus b	COVID19	Herpes simplex	Parvo B19	Polyoma BK
1	Milad Boles		10	M	35	100			ALL	B	relapse	CNS	Positive	Positive	no	12	3.4	6	252	1.1	Positive
2		Macca Mostafa	2	F	36	26			ALL	B	relapse	no	Positive	Positive	no	11	6.5	0.5	905	0.3						Positive
3		Ahmed Hassan	13	M	40	14			ALL	B	relapse	no	no	no	Positive	12	3.7	5	410	0.5
4		Mohamed abdelrahman	4	M	23	38		present	ALL	B	relapse	no	Positive	no	no	10	3.5	3	300	0.1
5		Mostafa Kamel	7	M	33	33			ALL	B	relapse	no	Positive	no	Positive	9.3	4.6	2	352	0.1
6		Rahim Shaban	5	M	105	70			ALL	B	denovo	CNS	no	Positive	Positive	9	36	3	36	0.2	Positive
7		Karima Ahmd	10	F	162	136			ALL	B	relapse	CNS	no	no	Positive	10.5	3.6	1.3	132	0.4	Positive
8		Moh Alla	6.5	M	35	38			ALL	T CELL	relapse	no	no	Positive	no	10.3	4	1.2	488	0.4	Positive
9		Abdalla Fawzy	6	M	43	24		present	ALL	B	relapse	CNS	no	no	no	11	3	1.1	345	0.3				Positive	Positive	Positive
10		Mostafa Okasha	15	M	67	120	present	present	ALL	T CELL	relapse	no	no	Positive	no	14	5	0.3	249	0.4	Positive	Positive		Positive	Positive	Positive
11		Omar Ahmed	3	M	29	35			ALL	B	relapse	no	no	no	no	11	4.5	2	416	0.3				Positive		Positive
12		Aya Esmail	8	F	38	12			ALL	T CELL	denovo	no	no	no	no	9.7	4.6	3	157	0.6						Positive
13		Yehai Osman	5.5	M	49	70	present		ALL	B	relapse	no	no	no	no	10	3.2	2.3	300	0.2			Positive			Positive
14		Eslam Mostafa	11	M	40	14			ALL	B	relapse	CNS	no	Positive	Positive	11.7	6.4	3.6	255	0.4		Positive
15		Mostafa Kidwany	13	M	45	24		present	ALL	B	relapse	CNS	no	no	no	13	60	50	200	0.3				Positive	Positive
16		Omar Naser	7	M	170	226			ALL	B	relapse	CNS	no	Positive	no	13	3.7	2.4	222	0.4	Positive
17		Mary shohda	6	F	15	7			ALL	B	denovo	no	no	no	no	8	150	103	470	0.2
18		Mostafa Magdy	2.5	M	40	65			ALL	B	relapse	CNS	no	no	no	11.5	8	3	483	0.2
19		Jasem ahmed	6	M	40	66			ALL	B	relapse	no	no	Positive	no	11.5	5	2	390	0.2				Positive		Positive
20		Hanin Abdelrady	6	F	30	33			ALL	B	denovo	CNS	no	no	no	11	3.6	0.6	160	0.2			Positive	Positive	Positive	Positive
21		Salma Ali	3	F	18	17			ALL	B	relapse	no	no	no	no	7.5	4.5	0.7	24	0.2						Positive
22		Hamdy Abbas	10	M	20	20			ALL	B	relapse	no	no	no	no	8.7	4	1.5	288	0.3						Positive
23		Bahaa Hanna	9	M	24	175			ALL	B	denovo	no	no	no	no	12	3	2.3	133	0.2					Positive
24		Farha Massoud	10	F	38	31			ALL	B	relapse	no	no	Positive	no	9.8	4.9		201	0.2						Positive
25		Janna Sabry	7	F	42	19		present	ALL	B	relapse	CNS	Positive	no	no	11	4	1.2	185	0.3				Positive		Positive
26		Nada Rayaq	6	F	101	230		present	ALL	B	relapse	CNS	Positive	no	no	66	270	104	9.4	0.4	Positive			Positive		Positive
27		Nade Sanad	14	M	243	205		present	ALL	T CELL	relapse		Positive	no	no	11.5	6.3	5	137	0.7	Positive			Positive		Positive
28		Saad Abda	15	M	168	31	present	present	ALL	B	denovo	no	no	no	no	5.5	45	1.3	160	0.5				Positive	Positive	Positive
29		Hamza Hamada	6	F	24	18		present	ALL	B	relapse	CNS	no	no	no	94	108	0.7	10	0.3
30		Amr Atef	13	M	43	50	present	present	ALL	T CELL	denovo		Positive	no	no	8	384	200	76	0.3				Positive		Positive
31		Mo Ali	2	M	26	16			ALL	B CELL	relapse	no	no	Positive	no	12	49	30	457	0.3	no
32		Amer Khaled	7	M	28	33			ALL	T CELL	relapse	CNS	no	no	no	317	250	150	9.7	1.2
33		Abdel Mageed	11	M	32	23			ALL	B	denovo	no	no	no	no	9	65	38	320	0.5
34		Mo Zaakaria	5.5	M	27	26			ALL	B	relapse	no	Positive	no	no	10.6	333	286	216	0.2					Positive	Positive
35		Kerolos Sobhy	14	M	40	65			ALL	T CELL	relapse	no	no	no	no	11.5	45	27	210	0.3
36		Mosam Ahmed	13	M	23	34			ALL	T CELL	relapse	no	Positive	no	no	11.5	23	10	154	0.4			Positive		Positive	Positive
37		Ominia Mo	7	F	36	24			ALL	B	denovo	no	Positive	no	no	14	90	45	132	0.2
38		Login MO	7	F	33	45			ALL	T CELL	relapse	no	no	no	no	12	44	0.9	314	0.2				Positive	Positive	Positive
39		Yomna kah	6	F	30	41			ALL	B	relapse	CNS	Positive	Positive	no	9.4	70	22	189	0.3				Positive		Positive
40		Asil Abdel monim	8	F	36	22			ALL	B	relapse		no	no	no	14	4.5	2.1	300	0.3						Positive
41		Jana Ashraf	4	F	55	34			ALL	B	relapse	no	no	no	no	12	6	3.3	387	0.2
42		Amira Salama	6	F	150	202			ALL	B	relapse	CNS	no	Positive	no	219	23	17	11.2	0.3	Positive
43		Hanin Ekramy	10	F	90	66		present	ALL	T CELL	denovo	no	no	no	no	7.8	390	230	26	0.2						Positive
											Control	age	sex
											c1	6	Male
											c2	2	Male
											c3	7	Female
											c4	8	Female
											c5	8	Male
											c6	9	Female
											c7	7	Male
											c8	5	Female
											c9	7	Male
											c10	7	Female
											c11	11	Female
											c12	13	Male
											c13	2	Female
											c14	14	Male
											c15	13	Male
											c16	10	Male
											c17	9	Female
											c18	9	Female
											c19	10	Male
											c20	13	Female
											c21	9	Male
											c22	9	Female
											c23	11	Male
											c24	4	Male
											c25	5	Male
											c26	3	Female
											c27	7	Female
											c28	13	Male
											c29	11	Male
											c30	4	Female
											c31	7	Female
											c32	10	Female
											c33	5	Male
											c34	10	Female
											c35	4	Female
											c36	9	Male
											c37	12	Male
											c38	7	Male
											c39	12	Female
											c40	9	Male
											c41	3	Male
											c42	3	Male
											c43	11	Male
											c44	9	Male
											c45	2	Female
											c46	6	Female
											c47	9	Male
											c48	14	Female
